# Supplementary material for: Stratification of hospitalized COVID-19 patients into clinical severity progression groups by immuno-phenotyping and machine learning
Source: Nat Commun. 2022 Feb 17;13:915. doi: 10.1038/s41467-022-28621-0 (PMC8854670; doi:10.1038/s41467-022-28621-0)
Supplement: Supplementary file 4 — Source Data [file 41467_2022_28621_MOESM4_ESM.xlsx]

## Sheet: All_grouped
ID	cohort	Immunotype	sex	age	DFSO	total_days_in_hospital	total_days_on_ICU	WHO_D1/Entry	WHO_Peak	outcome	viral_load_D1	PRNT50_D1	IgTot_RBD_D1	IgM_RBD_D1	crp_D1	ferritin_D1	LDH_D1	D-dimer_D1	leukocytes_D1	neutrophils_D1	lymphocytes_D1	monocytes_D1	trombocytes_D1	anti-N IgM	anti-N IgG	anti-N IgA	TGFb1	IL5	IFNg	IFNa	CCL2	IL6	TNFa	IL1b	IL8	IL18	IL10	IL4	IL2	IL12p70	IL17A
Pt90	Barcelona	BRI	male	52	8	7	0	3	3	Discharged	NA	NA	NA	NA	NA	NA	NA	0.45	7.65	5.32	1.4	0.86	345	29.529	69.0299	67.1296	46923	0.275	2.57	1.46	226	2.97	17.3	0.16	12.8	337	5.1	0.319	0.54	0.46	1.05
Pt110	Barcelona	BRI	female	64	7	3	0	3	3	Discharged	NA	NA	NA	NA	17	356	327	0.33	6.86	4.47	1.61	0.7	229	11	11	37.7006	34900	0.468	2.51	1.46	552	18.2	15.6	0.786	24.1	245	6.33	0.319	0.54	0.46	1.05
Pt115	Barcelona	BRI	female	55	10	2	0	4	4	Discharged	NA	NA	NA	NA	21.7	422	299	0.217	4.9	3.13	1.36	0.39	152	16.2799	33.8421	74.1839	23521	0.069	26.1	10.5	251	4.75	12.4	0.16	29.6	320	10.3	0.319	0.54	0.46	1.05
Pt117	Barcelona	BRI	female	55	14	2	0	3	3	Discharged	NA	NA	NA	NA	148.2	389	380	0.252	11.36	8.84	1.84	0.64	285	13.2661	38.1228	128.046	40907	0.53	5.31	4.78	254	28	10.8	0.16	235	330	7.56	0.319	0.54	0.46	1.05
Pt118	Barcelona	BRI	female	64	7	2	0	4	4	Discharged	NA	NA	NA	NA	73	293	296	0.303	4.29	2.9	0.9	0.48	203	18.1211	49.0351	20	18749	0.069	0.456	1.46	237	30.9	9.82	1.72	95.7	319	4.5	0.319	0.54	0.46	1.05
Pt126	Barcelona	BRI	female	58	10	2	0	3	3	Discharged	NA	NA	NA	NA	87.8	327	284	0.195	6.51	4.28	1.73	0.47	208	11	11	11	27167	0.391	1.45	1.46	292	33.6	8.6	0.16	31.2	208	3.33	0.319	0.54	0.46	1.05
Pt127	Barcelona	BRI	female	61	10	5	0	4	4	Discharged	NA	NA	NA	NA	177.8	605.4	368	0.357	10.11	9.21	0.66	0.22	156	11	35.1053	158.828	35936	0.277	10.2	4.39	405	37.4	17	0.359	62.6	233	19.8	0.319	0.54	0.46	1.05
Pt128	Barcelona	BRI	female	75	10	2	0	3	3	Discharged	NA	NA	NA	NA	98.9	305	358	0.258	8.96	7.08	1.41	0.41	305	25.7251	41.1228	43.1494	34699	2.16	9.21	1.46	330	50.3	23.2	0.554	271	224	3.28	0.319	0.54	0.46	1.05
Pt130	Barcelona	BRI	female	74	7	1	0	3	3	Discharged	NA	NA	NA	NA	66.4	375	224	0.246	9.24	7.69	0.89	0.63	210	11	57.2281	53.1724	40013	2.08	0.721	1.46	206	50	10.2	0.602	194	131	4.04	0.319	0.54	0.46	1.05
Pt136	Barcelona	BRI	female	47	14	1	0	3	3	Discharged	NA	NA	NA	NA	18	242	340	0.123	5.98	4.15	1.44	0.31	448	11	13.104	35.2486	57594	0.552	0.746	1.46	400	17.9	14.6	0.989	97.8	493	3.54	0.319	0.54	0.46	1.05
Pt137	Barcelona	BRI	male	28	9	5	0	3	3	Discharged	NA	NA	NA	NA	27.3	696	230	NA	3.63	2.09	1.07	0.41	161	11	23.1498	36.0663	31169	0.069	2.91	17.1	354	9.91	17	0.93	19.6	201	5.53	0.319	0.54	0.46	1.05
Pt141	Barcelona	BRI	female	83	14	5	0	3	3	Discharged	NA	NA	NA	NA	75.6	109	264	0.349	7.35	5.11	1.41	0.79	269	11	11	33.6552	31074	0.391	8.57	5.98	390	24.5	11.1	0.16	36.1	131	4.01	0.319	0.54	0.46	1.05
Pt145	Barcelona	BRI	male	48	8	6	0	3	3	Discharged	NA	NA	NA	NA	190.6	642	399	0.407	7.83	6.27	0.83	0.7	310	11	32.4924	11	36714	0.428	42	1.46	189	69.7	17.1	0.671	38.3	599	13.2	0.319	0.54	11.3	1.05
Pt146	Barcelona	BRI	female	41	7	6	0	3	3	Discharged	NA	NA	NA	NA	35.2	39	352	0.322	7.68	5.27	1.48	0.41	280	11	16.1315	21.4586	34345	3.78	1.43	1.46	216	26.8	12.7	0.494	38.1	313	3.14	0.319	0.54	0.46	1.05
Pt147	Barcelona	BRI	female	51	10	2	0	3	3	Discharged	NA	NA	NA	NA	93.8	71	391	0.396	6.24	4.81	0.96	0.44	275	37.4074	44.3884	77.3591	30270	0.977	3.89	1.46	297	25.4	14.8	0.16	57.1	323	1.42	0.319	0.54	0.46	1.05
Pt150	Barcelona	BRI	male	38	10	4	0	4	4	Discharged	NA	NA	NA	NA	64.8	539	286	NA	5.53	4.19	0.79	0.54	281	33.2479	11	17.8343	38037	0.287	20.1	4.8	451	9.93	16.3	0.16	64.2	549	5.86	0.319	0.54	0.46	1.05
Pt151	Barcelona	BRI	female	32	4	2	0	3	3	Discharged	NA	NA	NA	NA	5.8	19	172	0.383	6.18	4.16	1.54	0.39	140	11	11	11	20345	0.319	5.78	13.8	307	9.85	18.3	0.455	73.2	459	4.76	0.319	0.54	0.46	1.05
Pt153	Barcelona	BRI	female	49	14	2	0	3	3	Discharged	NA	NA	NA	NA	14.8	96	312	0.384	8.92	6.6	1.58	0.63	582	39.9573	43.211	69.2818	76909	0.338	0.727	1.46	566	7.37	15.3	0.16	50.1	404	4.75	0.319	0.54	0.46	1.05
Pt155	Barcelona	BRI	male	53	10	7	0	3	3	Discharged	NA	NA	NA	NA	71.6	1805	351	0.257	7.32	4.88	1.82	0.47	318	83.0912	27.2018	79.6796	43077	0.382	1.22	1.46	528	20	18.2	0.16	26.5	353	6.1	0.319	0.54	0.46	1.05
Pt1	Rotterdam	BRI	female	57	15	13	0	5	5	Discharged	3661.32	>2560	18.41	24.99	135	546	381	0.97	9.8	7.6	1.4	0.42	894	26.7535	33.5054	49.5066	87625	5.19	2.06	1.46	1203	12.1	28.7	0.21	52.3	567	7.17	0.319	0.64	0.46	2.2
Pt13	Rotterdam	BRI	male	59	13	4	0	4	4	Discharged	87482.6	160	18.41	27.08	161	613	386	0.39	14.3	11.9	0.7	0.64	268	25.5556	19.9355	25.2725	36580	0.72	7.27	1.46	740	18.5	16.7	0.21	18.5	353	6.95	0.319	0.64	0.46	1.05
Pt16	Rotterdam	BRI	male	69	5	4	0	3	3	Discharged	0	640	18.41	22.17	50	445	225	0.68	6.1	3.7	1.5	0.4	174	46.7014	21.1505	39.595	15708	1.27	2.56	1.46	435	24	19	0.21	28.9	844	5.95	0.319	0.64	0.46	1.05
Pt17	Rotterdam	BRI	male	55	15	14	0	5	5	Discharged	6821.65	640	18.41	23.49	96	2990	505	1.43	9.3	7.1	1.3	0.77	244	60.7418	35.8758	62.1282	41559	0.35	7.47	1.46	577	43.7	19.2	0.21	20.1	2093	7.07	0.319	0.64	0.46	1.05
Pt18	Rotterdam	BRI	male	65	13	48	37	7	7	Discharged	NA	2560	18.41	33.31	107	1832	235	2.18	8.8	7.8	0.5	0.3	373	41.1111	38.3011	51.0088	41699	0.069	0.17	1.46	437	4.62	10.6	0.21	51.8	493	12.3	0.319	0.64	0.46	1.05
Pt29	Rotterdam	BRI	male	58	12	11	0	4	4	Discharged	NA	640	NA	33.31	104	1618	670	0.6	11.8	10.7	0.6	0.6	343	18.1424	19.8387	20.0295	41121	0.72	17.6	1.46	1456	40.2	18.5	0.362	40.8	583	8.6	0.319	0.64	0.46	1.05
Pt4	Rotterdam	BRI	female	57	8	12	0	5	5	Discharged	8749.64	640	18.41	33.31	280	674	382	0.68	13.8	10.3	2.2	0.68	443	53.0642	27.4409	12.8866	28574	0.84	4.64	1.46	534	24	19.4	0.21	30.1	1140	11.1	0.319	0.64	0.46	1.05
Pt43	Rotterdam	BRI	male	54	13	10	0	4	4	Discharged	8221.77	>2560	18.41	33.31	40	1155	406	0.68	6.7	4.2	1	1.2	280	22.7289	29.2459	54.5074	52519	1.13	1.65	1.46	NA	10.8	15.8	0.21	10.7	896	11.6	0.319	0.64	0.46	1.05
Pt62	Rotterdam	BRI	male	47	9	17	9	7	7	Discharged	NA	1280	18.41	21.73	255	994	222	0.61	7	5.1	1.4	0.4	357	26.0677	33.2796	52.0619	56158	5.48	15	1.46	1661	264	19.2	0.21	47.7	366	10.5	0.319	0.64	0.46	1.05
Pt67	Rotterdam	BRI	female	81	2	14	0	3	3	Discharged	0	2560	18.4	21.58	75	57	461	NA	19.6	17.8	0.9	0.8	117	55.4167	36.5806	50.6775	16932	0.419	0.472	1.46	650	40.9	12.9	0.406	53.1	371	7.02	0.319	0.64	0.46	2.1
Pt68	Rotterdam	BRI	male	67	37	11	0	4	4	Discharged	0	640	18.4	5.51	192	682	293	0.45	15.4	13.2	1	1	514	11	33.2594	62.4043	49169	0.069	1.8	1.46	645	5.85	13	0.21	16.3	443	3.87	0.319	0.64	0.46	1.05
Pt7	Rotterdam	BRI	female	63	8	6	0	4	4	Discharged	2520.5	160	18.41	3.62	89	44	189	0.5	5.1	2.6	1.5	0.3	287	11	11	11	36156	0.5	1.72	1.46	692	3.44	18.5	0.21	12.2	294	3.58	0.319	0.64	0.46	1.05
Pt74	Rotterdam	BRI	male	47	8	4	0	4	4	Discharged	5659.97	640	18.4	6	122	615	303	NA	6	3.9	1.6	0.5	78	11	19.1075	17.0839	35262	0.693	0.967	1.46	251	11.9	11.5	0.21	45.4	192	4.73	0.319	0.64	0.46	1.05
Pt9	Rotterdam	BRI	male	72	7	3	0	4	4	Discharged	352.86	640	13.87	2.88	24	290	221	0.84	5.5	3.9	1.5	0.4	229	41.25	32.5591	50.405	35058	0.76	3.49	1.46	516	7.48	21.8	0.21	38.2	412	5.69	0.319	0.64	0.46	1.05
Pt87	Barcelona	EXI	male	62	2	103	5	3	5	Discharged	NA	NA	NA	NA	81.8	NA	NA	1.02	NA	NA	NA	NA	NA	29.9094	21.6667	102.701	4340	2.81	14.6	1.46	989	121	26.3	0.16	37.4	367	11.5	7.97	0.54	0.46	1.05
Pt94	Barcelona	EXI	male	64	10	30	0	4	8	Deceased	NA	NA	NA	NA	NA	NA	NA	NA	8.15	6.46	1.23	0.43	174	11	49.9751	11	24627	1.06	7.99	22.2	916	119	19	0.334	59.5	846	21	0.319	0.54	0.46	1.05
Pt95	Barcelona	EXI	male	49	9	31	1	3	8	Deceased	NA	NA	NA	NA	NA	NA	NA	0.191	12.88	7.23	3.2	1.34	497	11	11	11	35916	1.01	0.943	1.46	583	37.3	47.4	2.05	375	326	1.71	0.319	0.54	0.46	1.05
Pt100	Barcelona	EXI	male	38	10	91	18	5	6	Discharged	NA	NA	NA	NA	468.6	NA	NA	NA	10.79	9.36	1.22	0.2	274	11	22.3632	30.6481	32529	0.069	32.3	17.5	2641	2029	21	1.4	92.3	531	21.2	0.319	0.54	0.46	1.05
Pt101	Barcelona	EXI	male	73	8	53	30	6	6	Discharged	NA	NA	NA	NA	472.8	854	472	0.712	26.65	25.41	0.56	0.62	265	11	11	11	31301	0.716	10.3	1.46	823	199	14.5	1.15	59	351	24.8	0.319	1.42	0.46	1.05
Pt102	Barcelona	EXI	male	67	4	80	24	4	5	Discharged	NA	NA	NA	NA	137.4	1702	795	0.888	9.48	8.36	0.84	0.27	167	11	13.209	81.713	21792	0.069	22.8	7.63	1576	84.4	31.6	1.1	95.6	351	39.4	0.319	0.54	0.46	1.05
Pt104	Barcelona	EXI	female	74	6	20	19	6	8	Deceased	NA	NA	NA	NA	258.8	1702	680	0.389	13.89	12.92	0.67	0.28	302	11	11	42.5154	33968	3.24	0.479	40.5	746	351	25.4	0.81	68.9	1089	123	0.319	0.54	0.46	1.05
Pt105	Barcelona	EXI	male	51	NA	30	22	5	6	Discharged	NA	NA	NA	NA	213.2	971	552	0.11	14.77	12.81	1.02	0.89	139	11	11	11	35349	0.319	4.65	1.46	891	2652	13.4	0.492	26.6	381	22.2	0.319	0.54	135	1.05
Pt106	Barcelona	EXI	male	51	NA	30	22	6	6	Discharged	NA	NA	NA	NA	202.8	NA	NA	NA	6.86	5.41	0.86	0.45	140	11	11	11	24887	0.822	10.5	1.46	1320	2652	29.7	2.02	47.3	315	39.3	0.319	0.54	0.46	1.05
Pt108	Barcelona	EXI	male	63	7	2	0	4	4	Discharged	NA	NA	NA	NA	192.2	413	369	0.304	17.33	15.64	1.07	0.6	197	11	51.5174	100.494	33403	0.069	38.5	7.9	1209	149	22.4	1.06	46	294	46.5	0.319	1.33	0.46	5.57
Pt109	Barcelona	EXI	female	42	10	21	5	6	6	Discharged	NA	NA	NA	NA	142.7	729	406	0.496	10.86	8.82	1.29	0.72	521	27.4819	24.3532	30.3086	70808	0.069	1.99	1.46	381	41.3	28.9	1.07	285	439	6.73	0.319	0.54	0.46	1.05
Pt112	Barcelona	EXI	male	45	15	1	0	3	3	Discharged	NA	NA	NA	NA	217.4	759	406	0.301	6.08	5.23	0.58	0.26	147	11	23.8772	59.8621	23677	3.7	235	15.1	798	51.9	20.2	0.599	132	512	22.1	0.319	1.17	0.46	1.05
Pt113	Barcelona	EXI	male	61	13	1	0	4	4	Discharged	NA	NA	NA	NA	97.6	1882	388	0.26	6.45	4.91	1.22	0.31	311	11	11	21.6782	58454	0.069	15.4	44.1	983	59.5	52	1.59	680	333	10.8	0.319	0.54	0.46	1.05
Pt114	Barcelona	EXI	male	93	0	2	0	4	4	Discharged	NA	NA	NA	NA	23.9	30	196	1.081	4.84	2.96	1.16	0.68	129	11	19.7895	50.4598	15890	0.069	1.86	1.46	429	23.2	26.1	3.32	763	280	4.54	0.319	0.54	0.46	1.05
Pt116	Barcelona	EXI	male	59	29	90	25	4	6	Discharged	NA	NA	NA	NA	233.1	3055	894	4.545	11.8	9.99	1.18	0.61	373	20.4416	40.0153	78.5525	58722	0.385	1.08	1.46	429	107	21.7	0.934	83.8	398	15.8	0.319	0.54	2.02	1.05
Pt119	Barcelona	EXI	female	67	14	2	0	4	4	Discharged	NA	NA	NA	NA	154.9	407	287	0.454	6.84	4.83	1.25	0.69	368	30.0378	46.0175	157.494	45682	0.579	1.34	8.05	228	23.3	29.5	4.43	176	286	6.73	0.319	0.54	0.46	1.05
Pt121	Barcelona	EXI	male	62	7	7	0	4	4	Discharged	NA	NA	NA	NA	250.5	920	369	0.274	9.76	7.6	1.46	0.57	372	11	12.1053	160.483	45587	0.504	3.48	2.93	920	60.5	37.2	1.56	394	447	11.7	0.319	0.54	0.46	1.05
Pt129	Barcelona	EXI	male	70	5	38	37	5	8	Deceased	NA	NA	NA	NA	249	2057	874	0.328	7.13	5.98	0.83	0.28	128	11	58.5965	13.0805	23010	0.724	11.1	79.9	1674	66.2	14.7	1.16	297	466	32.1	0.319	0.54	0.46	1.05
Pt133	Barcelona	EXI	male	41	10	1	0	3	3	Discharged	NA	NA	NA	NA	122	1461	494	0.187	9.36	8.04	0.91	0.39	177	11	19.4211	122.092	41190	0.661	18.5	3.49	554	8.84	22.3	0.59	94.5	557	10.9	0.319	0.54	0.46	1.05
Pt138	Barcelona	EXI	male	57	11	5	0	4	4	Discharged	NA	NA	NA	NA	193.4	1919	565	0.456	6.92	5.46	1.19	0.25	301	51.425	37.7895	69.5632	40692	0.383	4.11	1.46	1645	52.6	18.7	1.26	126	479	7.99	0.319	0.54	0.46	1.05
Pt142	Barcelona	EXI	male	55	13	1	0	4	4	Discharged	NA	NA	NA	NA	86.7	444	351	0.184	10	8.45	0.81	0.72	165	53.6066	41.0526	112.115	37720	1.73	22.7	5.13	629	43.1	19.2	1.01	41.5	290	17.4	0.319	0.54	0.46	1.05
Pt152	Barcelona	EXI	male	64	3	3	0	4	4	Discharged	NA	NA	NA	NA	82.5	1660	417	3.165	NA	NA	NA	NA	NA	11	26.5596	67.7459	26377	1.28	86.9	3.02	405	30	31.9	2.21	846	578	13.8	0.319	0.54	0.46	1.05
Pt156	Barcelona	EXI	male	79	9	2	0	4	4	Discharged	NA	NA	NA	NA	67.6	657	362	0.197	6.92	5.6	0.98	0.33	190	15.2707	11	41.5028	28014	0.069	13.7	31.8	1114	97.8	27.9	1.76	565	425	18.7	0.319	0.54	0.46	1.05
Pt157	Barcelona	EXI	male	72	7	56	24	4	8	Deceased	NA	NA	NA	NA	284.4	550	519	1.289	9.39	7.96	0.91	0.49	311	80.7407	50.7187	63.4365	55411	0.453	7.07	1.46	944	228	33.8	0.16	101	361	15.7	0.319	0.54	2.63	1.05
Pt159	Barcelona	EXI	male	64	5	93	85	6	6	Discharged	NA	NA	NA	NA	141	642	789	2.346	13.33	11.29	0.61	1.4	274	11	11	11	48276	0.069	0.607	1.46	515	453	17.5	1.35	188	412	248	0.319	0.54	0.46	1.05
Pt160	Barcelona	EXI	female	58	14	38	0	4	8	Deceased	NA	NA	NA	NA	18.6	781	833	11.546	21.74	17.33	2.53	1.83	290	26.4672	36.4985	66.2431	29227	0.424	0.347	1.46	721	51	14.5	1.97	1804	270	5.43	0.319	0.54	0.46	1.05
Pt164	Barcelona	EXI	female	95	NA	25	0	3	8	Deceased	NA	NA	NA	NA	80.2	702	633	2.102	12.03	10.25	1.38	0.37	279	13.5613	11.5902	79.1934	43505	0.377	36.8	1.46	767	17.2	24.3	0.4	193	301	24.2	0.319	0.54	0.46	1.05
Pt165	Barcelona	EXI	male	55	12	17	22	5	5	Discharged	NA	NA	NA	NA	286.5	NA	NA	0.265	7.44	5.77	0.87	0.77	332	13.9031	26.3609	48.5193	41845	0.595	5.83	1.46	774	50.9	18.1	0.16	160	681	9.02	0.319	0.54	0.46	1.05
Pt166	Barcelona	EXI	female	85	9	21	0	4	8	Deceased	NA	NA	NA	NA	221.6	378	283	3.963	13.95	13.07	0.27	0.6	555	11	11	11	59834	2.57	0.17	1.46	610	108	45.9	0.734	274	349	25.8	0.319	1.72	0.46	1.05
Pt169	Barcelona	EXI	male	63	3	31	14	5	5	Discharged	NA	NA	NA	NA	373.9	400	373	0.574	12.74	11.3	0.67	0.74	216	11	11	11	23775	5.05	4.58	1.46	555	212	25.4	0.794	92.3	624	32.5	0.319	0.54	0.46	1.05
Pt171	Barcelona	EXI	male	64	5	48	12	4	6	Discharged	NA	NA	NA	NA	177.3	2651	459	0.544	6.33	5.64	0.38	0.29	152	28.3333	11	11	7913	0.542	53.8	9.19	531	85	27.8	0.851	36	2068	32.3	0.319	0.54	0.46	1.05
Pt172	Barcelona	EXI	male	68	7	35	33	6	8	Deceased	NA	NA	NA	NA	322	2197	1836	42.761	10.81	9.23	1.14	0.4	119	69.6847	39.5263	156.391	38591	2.84	6.4	1.46	2215	347	27.2	0.444	566	878	42.9	0.319	0.54	0.46	1.05
Pt173	Barcelona	EXI	male	56	23	41	39	7	8	Deceased	NA	NA	NA	NA	163.9	NA	NA	NA	12.2	9.69	0.96	1.5	300	21.0467	40.4211	86.2989	46485	10.9	1.84	1.46	766	168	23.6	1.57	735	896	20.5	0.319	0.54	0.46	1.05
Pt10	Rotterdam	EXI	female	81	17	33	0	5	5	Discharged	0	2560	18.41	27.48	113	697	286	1.17	8.1	5.7	1.6	0.6	469	11.978	29.8657	21.3809	49799	2.71	1.77	1.46	630	31.6	17.3	0.606	87.2	417	7.62	0.319	0.64	0.46	1.05
Pt19	Rotterdam	EXI	male	60	24	40	34	6	6	Discharged	0	>2560	18.41	33.31	70	1048	453	1.05	7.7	4.3	2.6	0.4	229	11	38.1075	51.8115	32087	0.77	4.33	1.46	820	14.7	15.5	0.778	103	773	4.59	0.319	0.64	0.46	2.72
Pt20	Rotterdam	EXI	male	59	16	13	13	7	8	Deceased	0	2560	18.41	33.31	38	487	924	7.91	9.1	5.7	1	0.6	196	11	32.6136	42.3119	24339	2.44	3.38	1.46	1323	1556	31.1	0.423	74.5	543	11.3	0.319	0.64	0.46	7.63
Pt27	Rotterdam	EXI	female	79	11	7	0	4	4	Discharged	NA	NA	NA	NA	152	537	283	NA	8.5	6.3	1.6	0.5	271	11	34.3548	51.9367	54762	1.1	4.6	6.91	650	45	33.2	0.21	33.5	643	8.1	0.319	0.64	0.46	1.05
Pt34	Rotterdam	EXI	male	57	6	42	34	6	6	Discharged	NA	NA	NA	NA	70	2147	799	2.51	9.7	7.4	0.9	1.3	260	11	28.2151	32.9455	44430	4.94	20.8	5.95	2823	80.3	36.6	0.829	97.3	580	13.4	0.319	1.45	0.46	1.05
Pt44	Rotterdam	EXI	male	64	30	27	23	7	8	Deceased	NA	<20	0.44	0	408	NA	275	NA	32.1	29.59	0.7	1.31	316	11	12.2624	13.0178	42396	1.37	3.25	1.46	1978	651	29.4	2.91	134	1066	48.5	0.319	1.7	0.46	10.1
Pt47	Rotterdam	EXI	female	69	5	9	0	4	4	Discharged	NA	80	13.6	7.1	36	755	352	NA	4.9	1.6	1.5	0.3	225	11	18.0682	54.5384	42979	0.419	10.5	6.52	884	36.4	29.2	0.442	132	442	9.19	0.319	0.64	0.46	1.05
Pt51	Rotterdam	EXI	male	57	10	34	25	4	6	Discharged	0	320	14.45	2.04	103	3522	544	3.27	9.7	8.5	0.8	0.3	283	11	13.4624	46.539	53421	2.43	9.24	1.46	10609	1759	30.6	0.21	93.1	602	11.3	0.319	0.64	0.46	1.05
Pt53	Rotterdam	EXI	male	67	28	46	28	7	7	Discharged	NA	1280	18.41	21.87	277	702	223	4.22	17.5	13.6	1.6	0.5	630	11	35.3656	39.2194	52823	1.64	1.65	1.46	1584	47.3	23	0.962	77.8	825	9.13	0.319	0.64	0.46	3.71
Pt63	Rotterdam	EXI	male	59	9	16	0	4	4	Discharged	4412.79	320	15.07	4.42	89	1894	424	0.66	6.8	6	0.5	0.2	541	11.4844	34.9247	39.9264	67492	1.77	131	22.6	3026	990	30.1	0.857	70	494	18.2	0.319	0.64	0.46	1.05
Pt64	Rotterdam	EXI	male	89	22	11	0	5	8	Deceased	6.40705e+06	<20	0.19	0	244	1228	362	1.46	10.8	4.8	1.6	4.1	81	11	11	11	9432	4.48	3.41	3.79	487	1705	26.5	1.03	444	633	15.4	0.319	0.64	0.46	11.4
Pt75	Rotterdam	EXI	female	80	14	20	0	5	5	Discharged	90.82	640	6.13	5.6	165	2400	537	1.88	10.4	9.1	0.9	0.3	298	11	17.4501	47.9519	31495	0.675	13.8	1.46	964	138	13.9	0.802	52.2	683	16.7	0.319	0.64	0.46	1.05
Pt83	Rotterdam	EXI	male	59	14	23	14	7	7	Discharged	3440.43	320	18.4	25.78	82	1883	513	1.72	7	5.8	0.9	0.2	352	28.6458	31.086	47.6068	48436	2.59	19.8	1.46	3859	1517	25.2	0.646	206	858	6.17	0.319	1.19	0.46	1.05
Pt88	Barcelona	LAI	male	51	3	88	17	4	6	Discharged	NA	NA	NA	NA	NA	NA	NA	0.121	7.46	5.96	0.9	0.58	245	11	11	11	26882	0.069	9.65	100	972	92.6	17.3	0.16	72.9	281	70.4	0.319	0.54	0.46	1.05
Pt89	Barcelona	LAI	male	47	7	3	0	3	3	Discharged	NA	NA	NA	NA	NA	NA	NA	0.196	5.83	3.66	1.6	0.52	221	11	11	11	43301	0.069	12.7	16.8	566	22.3	14.8	0.16	43	354	14.7	0.319	0.54	0.46	2.54
Pt91	Barcelona	LAI	male	70	8	22	12	5	8	Deceased	NA	NA	NA	NA	NA	NA	NA	0.37	6.03	4.54	0.97	0.51	150	11	11	11	18932	0.069	1.92	57.6	803	92.8	25.3	0.682	79.1	622	22.3	4.37	0.54	0.46	1.05
Pt92	Barcelona	LAI	male	70	8	22	12	5	8	Deceased	NA	NA	NA	NA	145.6	NA	NA	NA	4.89	3.64	0.92	0.32	156	11	11	16.034	21744	0.069	2.76	52.2	1140	132	18.3	0.16	43.5	677	21	0.319	0.54	0.46	1.05
Pt93	Barcelona	LAI	female	65	5	35	18	4	6	Discharged	NA	NA	NA	NA	NA	NA	NA	0.28	3.43	2.43	0.87	0.12	107	11	11	18.8117	4911	0.069	18.7	140	503	11.6	10.5	0.16	17.9	512	14.5	0.319	0.54	0.46	1.05
Pt96	Barcelona	LAI	female	70	2	19	10	6	8	Deceased	NA	NA	NA	NA	NA	NA	NA	0.536	7.86	6.75	0.82	0.27	115	11	11	11	11902	0.069	1.6	5.02	412	142	14.8	0.479	54.7	712	15.6	0.319	0.54	0.46	1.05
Pt97	Barcelona	LAI	male	71	0	21	17	6	6	Discharged	NA	NA	NA	NA	NA	NA	NA	0.369	3.58	2.81	0.43	0.34	212	11	32.6368	11	12936	0.069	1.66	9.88	725	114	11.3	0.16	66.4	447	12.3	0.319	0.54	0.46	1.05
Pt98	Barcelona	LAI	female	72	4	25	7	5	8	Deceased	NA	NA	NA	NA	NA	NA	NA	0.148	5.06	4.02	0.59	0.44	179	11	11	11	14965	0.069	1.92	86.1	459	104	11.4	0.348	63.1	379	45.9	0.319	0.54	0.46	3.43
Pt99	Barcelona	LAI	male	72	10	84	17	6	6	Discharged	NA	NA	NA	NA	254.9	184	4340	0.354	20.4	18.09	1.07	1.19	315	13.8406	13.9055	11	36584	0.069	1.39	1.46	611	141	23.4	0.833	137	410	13.8	0.319	0.54	0.46	1.05
Pt100	Barcelona	LAI	female	73	10	75	2	5	5	Discharged	NA	NA	NA	NA	177.9	590	319	0.163	9	7.5	1.1	0.38	208	11	11	11	22780	0.274	12.7	33.2	978	103	72.3	0.628	50.1	326	16.5	0.319	0.54	0.46	1.05
Pt103	Barcelona	LAI	female	48	15	25	11	5	5	Discharged	NA	NA	NA	NA	213.1	296	557	NA	7.32	6.05	1.08	0.17	277	11	12.3632	11	38973	0.069	9.84	29.4	1000	68.7	12.4	0.16	67.7	235	23	0.319	0.54	0.46	1.05
Pt107	Barcelona	LAI	female	73	2	26	20	6	8	Deceased	NA	NA	NA	NA	251.8	722	424	0.576	6.81	6.31	0.33	0.16	194	11	11	11	18155	0.069	3.97	1.46	321	63.6	14.6	0.473	77.5	412	26.5	0.319	0.54	0.46	1.05
Pt111	Barcelona	LAI	male	41	8	6	0	3	3	Discharged	NA	NA	NA	NA	101.8	590	387	0.138	8.36	6.45	1.27	0.63	168	11	11	11	32670	0.069	17.5	26.8	434	30.9	22.6	0.71	32.4	387	31.9	0.319	0.54	0.46	1.05
Pt120	Barcelona	LAI	female	83	3	23	0	3	8	Deceased	NA	NA	NA	NA	57.4	278	367	0.207	4.88	3.57	1.02	0.28	244	11	11	11	38361	0.069	8.27	117	1139	136	24.7	0.479	114	525	8.56	0.319	0.54	0.46	1.05
Pt122	Barcelona	LAI	male	42	5	5	0	3	4	Discharged	NA	NA	NA	NA	12.6	179	335	0.143	5.14	3.66	1.24	0.22	201	11	11	22.8966	53100	0.346	19.5	127	714	36.2	23.5	0.623	38.3	428	12.3	0.319	0.54	0.46	1.05
Pt123	Barcelona	LAI	male	58	1	3	0	3	3	Discharged	NA	NA	NA	NA	217	383	295	0.167	10.36	8.01	1.74	0.6	422	11	11	11	45521	0.069	4.35	11.2	381	41.3	22.7	0.508	94.8	359	13.2	0.319	0.54	0.46	1.05
Pt124	Barcelona	LAI	male	39	8	3	0	4	4	Discharged	NA	NA	NA	NA	141.1	847	424	NA	7.63	5.49	1.43	0.68	178	11	11	11	12946	0.288	35.5	51.5	446	48	26.9	0.746	69.3	512	16.2	0.319	0.54	0.46	1.05
Pt125	Barcelona	LAI	male	50	5	3	0	4	4	Discharged	NA	NA	NA	NA	183.7	5394	471	0.564	3.86	3.04	0.68	0.13	147	11	11	28.6207	24933	0.069	200	19.7	709	49	23.4	0.655	74	336	17.6	0.319	0.54	0.46	1.05
Pt131	Barcelona	LAI	female	69	12	2	0	3	3	Discharged	NA	NA	NA	NA	73.5	292	291	0.228	8.56	6.59	1.21	0.74	193	11	11	11	35700	0.069	4.65	34.1	604	41.7	19.7	0.741	155	348	22.1	0.319	0.54	0.46	1.05
Pt132	Barcelona	LAI	female	82	12	2	0	4	4	Discharged	NA	NA	NA	NA	86	315	449	0.523	8.69	6.61	1.57	0.49	207	11	11	13.1034	26957	0.069	30.5	6.87	304	46.4	19.2	1.77	102	676	14.8	0.319	0.54	0.46	1.05
Pt134	Barcelona	LAI	male	71	10	1	0	4	4	Discharged	NA	NA	NA	NA	157.5	1086	341	0.336	7.6	6.16	1.03	0.4	176	11	11	11	24406	0.489	0.943	34.8	434	83.4	30.5	0.629	122	981	13.4	0.319	0.54	0.46	1.05
Pt135	Barcelona	LAI	male	61	7	6	0	4	4	Discharged	NA	NA	NA	NA	93.6	300	239	0.221	4.67	3.91	0.47	0.29	170	11	11	11	31381	0.069	59.5	17.2	472	28.9	14	0.16	35.7	249	24.7	0.319	0.54	0.46	1.05
Pt139	Barcelona	LAI	male	79	7	6	0	4	4	Discharged	NA	NA	NA	NA	87	1017	430	0.134	5.81	4.76	0.76	0.27	242	11	11	22.5517	21844	0.069	6.2	25.8	828	94.9	39.3	1.22	111	697	27.6	0.319	0.54	0.46	1.05
Pt140	Barcelona	LAI	male	35	10	2	0	3	3	Discharged	NA	NA	NA	NA	56.2	424	284	0.181	13.85	11.12	2.02	0.67	252	11	11	11	49063	0.069	38.4	21.6	570	23.8	17.7	0.724	99.4	582	15.7	0.319	0.54	0.46	1.05
Pt143	Barcelona	LAI	male	82	NA	6	0	3	3	Discharged	NA	NA	NA	NA	49.2	106	251	0.144	9.82	6.53	2.28	0.97	325	11	12.3333	11	34684	0.267	4.9	27.5	365	34.1	17.3	0.384	155	302	10	0.319	0.54	0.46	1.05
Pt144	Barcelona	LAI	male	50	7	2	0	3	3	Discharged	NA	NA	NA	NA	83.7	868	322	0.234	8.02	6.67	0.88	0.46	158	11	11	11	38198	0.069	4.22	18.1	519	32.8	19.4	1.22	235	409	20.6	0.319	0.54	0.46	1.05
Pt148	Barcelona	LAI	male	26	10	1	0	3	3	Discharged	NA	NA	NA	NA	132.9	397	251	0.162	6.92	5.5	0.98	0.43	231	11	11	11	49261	0.069	10.6	12.3	328	20.3	19.2	11.8	37.6	383	10.1	0.319	0.54	0.46	1.05
Pt149	Barcelona	LAI	male	69	6	37	29	3	8	Deceased	NA	NA	NA	NA	109.3	619	249	0.204	8.85	5.53	1.89	1.4	279	11	11	11	48654	0.069	7.52	120	986	35	31.4	0.903	73.8	868	18	0.319	0.54	0.46	10.4
Pt154	Barcelona	LAI	male	69	7	81	34	3	6	Discharged	NA	NA	NA	NA	183.7	1805	335	0.238	7.47	6.64	0.45	0.37	186	11	28.2338	15.2623	25524	0.069	7.29	42.4	607	94.5	22.3	0.339	66.6	535	24.7	0.319	0.54	0.46	1.05
Pt158	Barcelona	LAI	male	45	4	2	0	3	3	Discharged	NA	NA	NA	NA	13.3	312	203	0.05	8.17	6.34	1.22	0.59	167	11	11	11	31292	0.069	5.1	93	553	27.9	23.8	1.13	188	236	8.83	0.319	0.54	0.46	1.05
Pt161	Barcelona	LAI	female	69	7	16	15	5	8	Deceased	NA	NA	NA	NA	80	121	340	0.061	5.48	4.13	0.83	0.52	184	11	11	11	20780	0.069	1.17	74.5	262	25.4	8.86	0.16	34.7	181	18.1	0.319	0.54	0.46	1.05
Pt162	Barcelona	LAI	male	54	6	34	18	4	6	Discharged	NA	NA	NA	NA	96	686	252	0.17	7.33	5.22	1.3	0.75	141	11	11	11	29002	0.069	16.6	67	722	58.4	15.2	0.504	42.2	395	21	0.319	0.54	0.46	1.05
Pt163	Barcelona	LAI	male	55	6	39	32	4	6	Discharged	NA	NA	NA	NA	64.8	4442	494	0.179	4.37	3	0.88	0.48	154	11	11	11	23469	0.069	7.17	95.1	559	39.3	15.6	0.16	136	611	25.9	0.319	0.54	0.46	3.25
Pt167	Barcelona	LAI	male	49	9	20	11	3	6	Discharged	NA	NA	NA	NA	81	1241	478	0.174	6.05	4.79	0.93	0.32	155	11	11	11	21901	0.069	6.87	60.6	440	65.8	14.6	0.57	48.9	516	11.5	0.319	0.54	0.46	1.05
Pt168	Barcelona	LAI	male	57	13	41	32	4	6	Discharged	NA	NA	NA	NA	153.8	1093	594	0.273	4.66	3.62	0.65	0.39	190	11	11	11	21118	0.069	8.34	50.7	908	85.7	18.9	0.541	44.8	503	26.6	2.24	0.54	0.46	1.05
Pt170	Barcelona	LAI	male	56	7	145	118	5	6	Discharged	NA	NA	NA	NA	187.8	1871	694	0.816	9.89	8.28	0.97	0.6	164	11	14.005	37.8241	23875	0.069	1.5	1.46	1267	266	12.4	0.376	49.5	498	15.4	0.319	0.54	0.46	1.05
Pt11	Rotterdam	LAI	female	65	26	10	0	4	8	Deceased	12709.9	<20	4.89	0.56	52	472	632	0.3	5.9	4.2	1.4	0.2	177	11	11	11	21675	0.49	2.54	32.7	NA	86.6	31.4	0.551	49.5	652	22.9	0.319	0.64	0.46	1.05
Pt12	Rotterdam	LAI	male	62	5	22	0	5	5	Discharged	46953.7	20	4.66	1.79	157	721	819	2.27	21	17.8	2.2	0.64	150	11	11	11	22413	0.58	71.1	85.6	3385	118	24.7	0.571	129	361	73.6	0.319	0.64	0.46	2.25
Pt22	Rotterdam	LAI	female	86	5	18	0	4	4	Discharged	NA	<20	0.78	0.23	69	192	263	0.49	4	2.5	1.8	0.3	130	11	11.6989	11.0898	15022	11	5.63	4.33	595	20.4	18.6	0.21	33.7	412	5.31	0.319	0.64	0.46	1.05
Pt24	Rotterdam	LAI	male	77	5	17	15	4	8	Deceased	NA	NA	NA	NA	143	483	328	NA	2.7	2.2	0.8	0.1	75	11	11	11	8804	7.19	15.6	24.6	912	99.5	19.3	0.327	30.3	602	19.3	0.319	2.08	0.46	1.05
Pt3	Rotterdam	LAI	male	88	6	6	0	4	8	Deceased	1.53137e+06	<20	0.19	0	36	759	395	1.06	5.8	4.6	1	0.23	110	11	11	12.1024	14686	0.38	13.9	82.4	1951	73.5	24	0.498	79.2	579	17.9	0.319	0.64	0.46	3.91
Pt30	Rotterdam	LAI	male	68	5	10	0	3	3	Discharged	18462.6	<20	0.05	0	31	NA	205	NA	2.4	1.79	NA	0.27	90	11	11	11	12186	0.38	22.5	22.3	503	24	22.1	0.427	35.9	378	19.2	0.319	0.64	0.46	1.05
Pt32	Rotterdam	LAI	male	62	10	5	0	3	3	Discharged	0	320	14.79	8.55	50	1063	306	0.52	3.2	1.7	1	0.2	197	11	11	34.6539	30708	0.48	21.8	8.69	401	35.9	11	0.21	24.1	281	10.1	0.319	0.64	0.46	1.05
Pt33	Rotterdam	LAI	male	65	7	31	16	4	6	Discharged	NA	1280	18.41	1.52	136	1123	378	0.31	8.1	6.6	1.1	0.3	239	11	11	11.3918	24996	0.496	7.12	7.57	558	63.1	13.1	0.21	14.2	512	17.1	0.319	0.64	0.46	1.05
Pt48	Rotterdam	LAI	female	48	8	17	12	4	6	Discharged	NA	80	18.41	5.95	209	NA	396	NA	6.5	4.92	1.5	0.31	302	11	11	13.1149	48372	0.411	35.8	5.85	579	106	17.3	0.427	81.2	288	133	0.319	0.64	0.46	2.87
Pt5	Rotterdam	LAI	male	67	16	24	0	4	4	Discharged	4997.63	<20	0.76	0.01	89	940	263	0.24	5.9	4.04	0.8	0.96	274	11	11	12.4282	27597	1.81	90.7	7.23	750	54.4	17.8	0.21	21.2	634	16.7	0.319	1.67	0.46	1.05
Pt50	Rotterdam	LAI	male	54	14	22	14	4	6	Discharged	NA	<20	1.35	0.54	36	1060	298	1.41	5	3.5	1	0.5	162	11	11	11	23593	0.454	4.71	67.8	1184	31	18	0.575	26.9	493	11.9	0.319	0.64	0.46	1.05
Pt58	Rotterdam	LAI	male	88	3	7	0	4	4	Discharged	4.4093e+08	<20	0.01	0	8.9	NA	373	NA	6.8	NA	0.3	NA	198	11	11	11	27966	0.262	0.992	40.2	1134	30.6	19.9	0.517	11.1	517	21.7	0.319	0.64	0.46	1.05
Pt6	Rotterdam	LAI	female	63	16	15	0	4	4	Discharged	135238	1280	9.01	0.34	99	825	301	2.14	7.3	6.1	0.8	0.26	71	11	14.5145	20.6051	8774	0.36	28.6	5.87	163	22	20.4	0.21	88.1	1293	56.1	0.319	0.64	0.46	1.05
Pt69	Rotterdam	LAI	female	55	6	22	14	7	7	Discharged	20909.5	80	13.46	1.89	219	235	316	1.16	4.1	3.2	1	0.1	187	11	11	11	24922	0.654	33.1	29.2	972	57.4	14.8	0.754	43.7	720	20.2	0.319	0.64	0.46	8.2
Pt70	Rotterdam	LAI	female	80	4	7	0	4	8	Deceased	NA	<20	0.9	0	151	485	305	1.13	7	5.2	1.4	0.4	143	11	11	11	32879	0.069	39	132	1247	43.7	17.3	0.545	32.5	129	28.9	0.319	1.93	0.46	3.58
Pt72	Rotterdam	LAI	male	59	15	6	0	4	4	Discharged	0	40	15.12	2.52	134	1220	483	0.59	5.1	3.6	1.2	0.2	268	11	21.5806	11.6568	46998	0.491	5.79	10.1	397	45.1	20.2	0.602	21.1	469	10.3	0.319	0.64	0.46	1.05
Pt79	Rotterdam	LAI	male	68	9	51	42	4	7	Discharged	NA	2560	18.4	33.31	72	497	375	0.36	4.2	NA	NA	NA	135	11	11	11	27356	0.854	17.9	15.9	2003	253	18	0.553	59.8	510	28.3	0.319	1.74	0.46	1.05
Pt80	Rotterdam	LAI	male	42	6	20	18	4	8	Deceased	1735.15	20	7.01	1.3	61	5394	494	0.84	4.8	3.7	0.8	0.27	151	11	11	11	21679	0.069	23.2	68.1	815	43.9	16.9	0.21	33.6	737	29.4	0.319	0.64	0.46	4.36
Pt81	Rotterdam	LAI	male	59	4	64	43	4	6	Discharged	196449	160	18.4	10.61	113	NA	455	0.72	2.6	1.5	0.8	0.3	198	11	16.1935	11	28462	37.1	5.7	14.4	596	62	14.2	0.471	84.7	411	23.2	0.319	0.64	0.46	1.05
Pt82	Rotterdam	LAI	female	50	6	48	18	4	6	Discharged	49968.4	20	2.86	0.96	NA	NA	NA	0.85	12.9	NA	NA	NA	NA	11	11	11	26478	0.721	8.35	69.5	430	58.6	9.23	0.804	29.1	473	16	0.319	0.64	0.46	1.05
Pt84	Rotterdam	LAI	female	68	11	29	15	4	6	Discharged	82204.7	20	1.25	0.09	51	406	308	1.41	11.4	9.9	0.8	0.5	175	11	11	11	38137	0.272	13.2	37.6	900	35.9	14	1.18	62.6	415	18.1	0.319	0.64	0.46	1.05
Pt85	Rotterdam	LAI	male	58	7	7	0	4	4	Discharged	0	<20	0.06	0.01	31	197	267	1.86	7.1	4.3	1.9	0.6	239	11	15.2366	18.6966	44005	0.697	10.4	22.3	485	13.1	18.8	0.327	28	1014	5.88	0.319	0.64	0.46	1.05
Pt86	Rotterdam	LAI	female	82	3	8	0	5	8	Deceased	4997.63	<20	0.66	1.33	73	1026	528	1.49	3.8	3.15	0.4	0.2	98	11	11	11	12365	0.069	161	20.8	2440	1313	23.1	0.855	169	348	34.1	0.319	1.83	0.46	2.37

## Sheet: Healthy Controls
ID	sex	age	IgM	IgG	IgA	TGFb1	IL5	IFNg	IFNa	CCL2	IL6	TNFa	IL1b	IL8	IL18	IL10	IL4	IL2	IL12p70	IL17A
Hc0028	male	60	11	11	11	69956	1.47	0.358	1.46	383	1.99	13.6	0.21	16.1	332	1.99	0.319	0.64	0.46	1.05
Hc0029	female	50	11	11	11	55958	NA	NA	1.46	267	4.42	12.1	0.21	10.9	NA	NA	NA	NA	NA	NA
Hc0030	female	55	11	11	11	53389	0.649	0.17	1.46	470	2.57	13.6	0.21	9.13	159	1.62	0.319	0.64	0.46	1.05
Hc0032	female	41	11	11	11	29443	1.72	1.15	1.46	235	0.981	10	0.16	8.64	157	2.72	0.319	0.54	0.46	1.05
Hc0033	female	44	11	11	11	59657	1.09	NA	1.46	263	1.18	15.6	0.21	13.7	176	1.38	0.319	0.54	0.46	1.05
Hc0034	male	37	11	11	11	37013	0.069	0.373	1.46	266	0.849	10.2	0.21	7	214	2.08	0.319	0.54	0.46	2.89
Hc0035	female	63	11	11	11	27038	0.639	0.5	1.46	492	0.837	9.82	0.21	14.5	145	1.95	0.319	0.64	0.46	1.05
Hc0037	female	48	11	11	11	43523	0.686	0.593	1.46	259	0.947	11.2	1.98	8	96.1	2.47	0.319	0.54	0.46	1.05
Hc0039	female	27	11	11	11	20158	0.459	0.592	1.46	294	0.776	14.5	0.16	6.69	178	3	0.319	0.54	0.46	1.05
Hc0040	male	29	11	11	11	42919	1.08	0.492	1.46	247	1.4	9.88	0.16	8.35	143	2.19	0.319	0.54	0.46	1.05
Hc0159	male	70	11	11	11	37081	0.069	1.66	1.46	367	1.93	15.4	0.16	11.1	264	4.72	0.319	0.54	0.46	1.05
Hc0170	male	72	11	11	11	25847	0.444	1.6	1.46	330	3.27	13.2	0.16	12.7	278	2.99	0.319	0.54	0.46	1.05
Hc0171	female	62	11	11	11	21364	0.069	0.712	1.46	509	1.61	10.9	0.16	6.23	134	2.93	0.319	0.54	0.46	1.05
Hc0172	female	65	11	11	11	54358	0.307	2.98	1.46	244	2.24	7.73	0.16	7.92	127	2.28	0.319	0.54	0.46	1.05
